# Supplementary material for: Vaccine induced mucosal and systemic memory NK/ILCs elicit decreased risk of SIV/SHIV acquisition
Source: Front Immunol. 2024 Sep 5;15:1441793. doi: 10.3389/fimmu.2024.1441793 (PMC11410642; doi:10.3389/fimmu.2024.1441793)
Supplement: Supplementary file 8 [file Table1.xlsx]

## Sheet: Figure 1
Figure 1d							Figure 1e					Figure 1f					Figure 1g					Figure 1h					Figure 1i						Figure 1j						Figure 1K				Figure 1L				Figure 1M
	Pre	Week 5	Week 13	12 wpi			Pre	Week 5	Week 13	12 wpi			No of challenge	Memory			Pre	Week 13	Pre	Week 13			Number of challenges	Memory NK			Pre	Week 13	Pre	Week 13			Pre	Week 13	Pre	Week 13				NCI05 SPECIFIC ADCC	Memory			CCR5-a4B7+ Th17	Env-specific IFNG+ Memory Nk wk 13			CCR5-a4B7- th17	Env-specific IFNG+ Memory Nk wk 13
TZJ	0.410875	0.442816	0.463242	0.580269		TZJ	0.38833	0.459985	1.62562	0.643062		TZJ	2	0.463242		15P044	0.617759	1.71208				15P044	12	1.71208		15P044	0.729647	22.7778				15P044	7.16206	41.6667					TZJ	21.9308	0.463242		TZJ	38.4	1.62562		TZJ	59.3	1.62562
R94	0.924397	0.88906	1.18163			R94	0	0.798375	0.365709			R94	15	1.18163		17P052	4.23757	3.9422				17P052	12	3.9422		17P052	3.47271	46.4975				17P052	0.83038	36.9678					R94	26.0598	1.18163		R94	39.8	0.365709		R94	58.7	0.365709
TRT	2.91602	1.24893	1.38766			TRT	2.52747	0.306845	6.56815			TRT	15	1.38766		15P098	2.2742	1.20734				15P098	4	1.20734		15P098	5.47733	37.7712				15P098	12.2755	30.9665					TRT	39.5581	1.38766		TRT	19.1	6.56815		TRT	80.2	6.56815
R60A	2.55328	2.31405	1.94497	0.559281		R60A	0.34151	0.100789	0.07155	0.887097		R60A	11	1.94497		17P047	2.72166	1.53788				17P047	6	1.53788		17P047	8.28514	18.4631				17P047	2.31713	21.6384					R60A	24.384	1.94497		R60A	48.4	0.07155		R60A	46.2	0.07155
TML	0.444837	2.21646	2.60316	1.57923		TML	0.66168	0.791331	0.731986	1.09584		TML	3	2.60316		17P002	2.19701	3.07176				17P002	12	3.07176		17P002	7.20035	29.3746				17P002	12.4337	51.3291					TML	26.9768	2.60316		TML	26.9	0.731986		TML	70.8	0.731986
RA3	0.676559	0.505027	1.48727			RA3	0.22324	0.391823	1.24529			RA3	15	1.48727		17P028	1.31456	4.02313				17P028	12	4.02313		17P028	3.69349	36.1051				17P028	3.64932	43.6081					RA3	33.0157	1.48727		RA3	27.8	1.24529		RA3	69.2	1.24529
TZG	0.768401	0.742839	1.16085	1.47467		TZG	0.89286	1.96039	0.255323	2.40741		TZG	9	1.16085		17P010	0.115905	0.967702				17P010	6	0.967702		17P010	0.414873	18.0952				17P010	8.02609	43.8095					TZG	37.3839	1.16085		TZG	28.4	0.255323		TZG	70.1	0.255323
R75	0.0837645	0.348418	0.409345	0.404626		R75	1.85185	1.67442	1.21788	0.043108		R75	2	0.409345		17P033	0.124505	1.28552				17P033	7	1.28552		17P033	2.2792	30.1217				17P033	9.57265	20.7911					R75	20.5224	0.409345		R75	25.6	1.21788		R75	72.4	1.21788
R91	0.234334	1.03012	0.625695	0.704206		R91	0.65359	0.942345	0.396959	0.804551		R91	2	0.625695		18C220	0.180852	2.72974				18C220	3	2.72974		18C220	1.75189	45.1811				18C220	4.01851	24.1969					R91	25.0394	0.625695		R91	31.5	0.396959		R91	68	0.396959
TKM	0.185333	0.662196	2.17474			TKM	0.32073	0.527228	1.08451			TKM	15	2.17474		18C266	0.216836	3.50601				18C266	12	3.50601		18C266	2.2336	31.955				18C266	1.78546	22.3187					TKM	41.7026	2.17474		TKM	27.3	1.08451		TKM	72.2	1.08451
TVM	0.767812	0.648612	0.720969	1.03496		TVM	0.66954	0.677555	1.2667	2.29867		TVM	2	0.720969		18C053	2.2155	2.39944				18C053	12	2.39944		18C053	1.41134	34.2168				18C053	1.86304	34.0585					TVM	24.4305	0.720969		TVM	25.8	1.2667		TVM	73.5	1.2667
TRV	0.842074	3.2835	3.47948			TRV	0.6993	0.608841	0.600261			TRV	15	3.47948		18C069	0.205511	6.84396				18C069	12	6.84396		18C069	1.02754	40.5811				18C069	3.36081	21.2043					TRV	32.4921	3.47948		TRV	24.7	0.600261		TRV	73.5	0.600261
TRW	0.20949	0.70801	2.80361	0.354223		TRW	1.23457	0.389157	2.05376	4.54545		TRW	6	2.80361		15P048			1.75412	2.39293		15P048	12	2.39293		15P048			2.7362	51.3889		15P048			9.91494	59.7222			TRW	23.7853	2.80361		TRW		2.05376		TRW		2.05376
TLA	0.360722	1.08016	2.17559			TLA	0.71429	1.06533	0.071479			TLA	15	2.17559		17P043			1.02527	2.28598		17P043	12	2.28598		17P043			0.917556	24.6882		17P043			14.7355	45.3763			TLA	40.2089	2.17559		TLA	32.9	0.071479		TLA	66.4	0.071479
TZZ	0.126237	0.93739	0.560861	0.304427		TZZ	0.3663	1.14627	2.79279	1.72043		TZZ	2	0.560861		15P062			1.71733	6.07663		15P062	12	6.07663		15P062			4.80944	32.4074		15P062			7.83953	49.0741			TZZ	18.7387	0.560861		TZZ	20.7	2.79279		TZZ	78.5	2.79279
TRH	1.56543	1.06859	1.14023	1.79184		TRH	0.02171	1.28075	0.279411	0.910364		TRH	2	1.14023		17P049			1.39383	3.55077		17P049	12	3.55077		17P049			3.44843	54.5455		17P049			5.70266	27.7056			TRH	25.4012	1.14023		TRH	33.4	0.279411		TRH	64.9	0.279411
TWZ	0.234835	0.898998	4.92538			TWZ	0.17724	0.981267	0.452024			TWZ	15	4.92538		17P004			2.32669	4.64543		17P004	12	4.64543		17P004			3.05332	45.7371		17P004			1.51353	27.6835			TWZ	29.3172	4.92538		TWZ	39.2	0.452024		TWZ	59.1	0.452024
TRZ	0.306169	1.34706	1.79963	0.7868		TRZ	0.02064	0.377622	2.13183	7.40741		TRZ	4	1.79963		17P031			4.40154	5.68255		17P031	12	5.68255		17P031			0.928755	50.7493		17P031			6.8882	57.6424			TRZ	31.3113	1.79963		TRZ	36.7	2.13183		TRZ	61.6	2.13183
																16P035			0.670436	0.833404		16P035	5	0.833404		16P035			0.611995	30.9283		16P035			10.1608	26.3994
																17P008			0.128663	2.07182		17P008	12	2.07182		17P008			2.12992	41.2979		17P008			2.50576	57.6875
																18C097			0.087936	0.994228		18C097	4	0.994228		18C097			0.459879	40.6082		18C097			1.30931	53.2415
																18C201			0.200563	2.12997		18C201	12	2.12997		18C201			1.23255	45.4545		18C201			2.88719	53.7854
																18C068			0.154879	7.80959		18C068	12	7.80959		18C068			6.87441	40.7503		18C068			0.216773	51.8203
																18C260			0.099242	4.14388		18C260	12	4.14388		18C260			1.27196	38.8258		18C260			1.36376	50.3788

## Sheet: Figure 2
Figure 2b						Figure 2c						Figure 2d						Figure 2e						Figure 2f						Figure 2g						Figure 2h						Figure 2i				Figure 2j
	Pre	Week 5	Week 13	12 wpi			Pre	Week 5	Week 13	12 wpi			Pre	Week 5	Week 13	12 wpi			Pre	Week 5	Week 13	12 wpi			Pre	Week 5	Week 13	12 wpi			Pre	Week 5	Week 13	12 wpi			Pre	Week 13	Pre	Week 13			No of challenge	ILC-2 IL13 Env			No of challenge	ILC-3 IL17 Env
TZJ	0.50479	2.2516	3.73216	3.83606		TZJ	3.92562	5.65731	23.3495	25.2769		TZJ	0.368614	4.89084	4.69943	8.1492		TZJ	0.407717	0.587512	2.53645	0.292366		TZJ	0.961663	0.279086	0.942765	0.820062		TZJ	0.877193	2.75352	1.52807	0.976439		15P044	0.767907	12.7695				TZJ	2	0.942765		TZJ	2	1.52807
R94	0.566744	1.79737	6.52614			R94	9.69517	11.9961	24.7659			R94	0.401673	5.01835	4.3126			R94	0.401338	0.524746	0.400323			R94	0.2457	0.638816	2.97877			R94	0.487805	0.888578	6.56911			17P052	0.386785	3.49759				R94	15	2.97877		R94	15	6.56911
TRT	5.44323	1.98256	8.1145			TRT	9.29238	4.71713	25.8749			TRT	1.51633	9.66215	3.32817			TRT	0.062938	1.17914	1.46413			TRT	0.324675	0.376054	1.30112			TRT	1.31579	0.571638	1.55317			15P098	0.68822	5.70178				TRT	15	1.30112		TRT	15	1.55317
R60A	4.38651	0.31756	1.20306	9.92764		R60A	8.87234	5.22566	15.9575	16.7116		R60A	1.23319	0.973115	0.421834	1.59196		R60A	0.259438	0.883994	2.22893	0.462326		R60A	0.595146	0.608098	1.34838	0.641026		R60A	0.681818	0.647734	3.78583	0.548982		17P047	0.604455	1.77482				R60A	11	1.34838		R60A	11	3.78583
TML	0.246793	1.26744	0.660326	3.05467		TML	6.26885	9.99969	16.4867	16.6073		TML	0.226989	0.55295	2.61508	8.91337		TML	0.658311	0.739804	1.34191	0.052612		TML	0.538793	0.589892	0.737148	0.352582		TML	0.465206	0.62093	0.271601	0.784314		17P002	0.739408	9.75819				TML	3	0.737148		TML	3	0.271601
RA3	0.823829	0.500765	1.90427			RA3	7.58056	6.42854	20.1045			RA3	0.070867	0.12615	1.5442			RA3	0.633105	0.54409	1.281			RA3	0.212075	0.089056	1.47839			RA3	0.641026	0.316426	3.02246			17P028	1.3126	9.88515				RA3	15	1.47839		RA3	15	3.02246
TZG	3.32524	0.65569	2.27216	4.90908		TZG	9.52188	5.35653	21.5794	17.6348		TZG	0.638088	0.622491	6.76077	6.78808		TZG	0.603322	0.667573	2.285	0.225536		TZG	0.683634	0.919252	3.75034	3.61127		TZG	0.772947	0.134041	1.36377	3.36184		17P010	0.445129	7.53068				TZG	9	3.75034		TZG	9	1.36377
R75	0.289314	0.598228	3.32376	2.8522		R75	8.38358	17.5011	25.497	16.1798		R75	0.008317	3.13182	6.07157	7.14353		R75	0.045594	0.760234	2.10894	0.051795		R75	0.164702	0.391308	0.83357	0.849825		R75	0.416144	0.787031	2.00878	0.931961		17P033	0.416425	7.59876				R75	2	0.83357		R75	2	2.00878
R91	0.799209	0.542415	1.09302	2.78984		R91	13.4543	12.8507	13.7641	25.9794		R91	0.147265	2.36268	3.40457	4.68729		R91	0.15754	0.379562	0.378018	0.217556		R91	0.862345	0.208231	0.692437	0.352505		R91	1.8344	1.13494	2.42568	0.078448		18C220	0.677507	1.67752				R91	2	0.692437		R91	2	2.42568
TKM	0.204412	0.429559	0.486588			TKM	1.93601	15.5976	10.995			TKM	2.34937	1.60663	1.84131			TKM	0.729919	0.463418	0.344559			TKM	0.831058	0.198045	1.36426			TKM	0.801537	0.210854	7.03694			18C266	1.27689	3.49684				TKM	15	1.36426		TKM	15	7.03694
TVM	1.42163	1.1801	1.70962	4.40689		TVM	2.89355	12.9126	19.4396	18.4519		TVM	5.1249	1.87843	4.52405	11.961		TVM	0.349593	0.69233	1.09157	0.431897		TVM	0.088222	0.411207	1.33088	1.32741		TVM	0.59845	0.780083	3.90703	2.38322		18C053	0.925846	6.51545				TVM	2	1.33088		TVM	2	3.90703
TRV	0.821508	0.800466	1.22384			TRV	6.98339	13.6291	24.7506			TRV	0.078837	3.10326	1.39565			TRV	0.462707	0.528132	1.01024			TRV	0.675661	0.143035	2.65175			TRV	0.318028	0.553458	6.52052			18C069	0.566156	10.4824				TRV	15	2.65175		TRV	15	6.52052
TRW	0.556116	0.632382	2.07453	7.76907		TRW	10.1237	11.2869	19.4935	21.4498		TRW	0.048797	0.609993	2.63907	7.08788		TRW	0.489844	0.420076	1.05452	0.066064		TRW	0.285377	1.35853	1.5505	0.793237		TRW	0.359274	0.525594	0.315299	1.1878		15P048			1.49328	5.9486		TRW	6	1.5505		TRW	6	0.315299
TLA	2.26963	1.77655	5.16973			TLA	10.2309	16.2813	15.5396			TLA	0.042897	1.13291	1.53631			TLA	0.503621	0.231369	0.631149			TLA	0.342313	0.293308	0.506752			TLA	0.749827	0.572914	4.32781			17P043			0.687727	1.72461		TLA	15	0.506752		TLA	15	4.32781
TZZ	0.361543	0.455292	5.86652	3.00095		TZZ	1.98344	15.5324	17.9352	20.4353		TZZ	0.011109	1.3045	2.96986	8.44886		TZZ	0.090547	0.128361	1.81944	0.091037		TZZ	0.346138	0.125663	1.14229	0.522859		TZZ	0.114416	0.269859	2.81268	1.94575		15P062			0.343997	3.5		TZZ	2	1.14229		TZZ	2	2.81268
TRH	1.40952	0.236607	2.30739	3.19776		TRH	9.48739	9.88312	8.7279	12.7236		TRH	0.048459	0.700487	0.679367	7.76845		TRH	0.45354	0.478508	1.64754	0.024272		TRH	0.610096	0.847478	1.65289	1.05263		TRH	0.398668	0.354239	1.56303	3.24574		17P049			0.786387	9.63784		TRH	2	1.65289		TRH	2	1.56303
TWZ	0.083628	0.321306	5.55025			TWZ	1.2502	14.2207	12.9996			TWZ	0.003379	0.77104	3.87169			TWZ	0.413788	0.281351	0.689514			TWZ	0.161896	0.261718	4.14644			TWZ	0.51458	0.276224	3.32242			17P004			0.994676	12.2896		TWZ	15	4.14644		TWZ	15	3.32242
TRZ	0.244284	0.642675	3.86803	6.93871		TRZ	1.61553	13.2738	13.2985	34.4333		TRZ	0.0076	1.12352	2.75787	8.57633		TRZ	0.410233	0.390076	0.883287	0.029086		TRZ	0.547112	0.200922	0.472041	0.928193		TRZ	0.181488	0.796661	1.46178	1.87		17P031			0.457016	5.33917		TRZ	4	0.472041		TRZ	4	1.46178
																																				16P035			0.586909	1.03308
																																				17P008			1.07403	2.2674
																																				18C097			1.68715	1.84321
																																				18C201			0.754765	5.95174
																																				18C068			0.863158	3.37423
																																				18C260			0.603747	5.54333
[truncated: 15 more columns]

## Sheet: Figure 3
Figure 3b						Figure 3c						Figure 3d				Figure 3e				Figure 3f				Figure 3g				Figure 3h						Figure 3i				Figure 3j				Figure 3k				Figure 3l
	Pre	Week 5	Week 13	12 wpi			Pre	Week 5	Week 13	12 wpi			No of challenge	NKp44				NKp44			CH58 specific ADCC	NKp44			Vaccine Induced Th2	NKp44			Pre	Week 5	Week 13	12 wpi			No of challenge	NKp44 IL17 Env			NCI05 SPECIFIC ADCC	NKp44 IL17 Env			Vaccine Induced Th17	NKp44 IL17 Env			Pre	Week 5	Week 13
TZJ	0.511833	0.761321	3.59814	0.977335		TZJ	0.370962	0.416336	0.835195	3.81587		TZJ	2	0.835195		15P044	12	3.42752		15P044	21.415	3.42752		TZJ	-11.5	0.835195		TZJ	0.103876	4.23308	0.680947	5.96915		TZJ	2	0.680947		TZJ	21.9308	0.680947		TZJ	1.64	0.680947		TZJ	17.6089	40.7266	32.1055
R94	1.27105	1.20197	2.94308			R94	1.26554	2.00039	6.5966			R94	15	6.5966		17P052	12	3.13327		17P052	27.0216	3.13327		R94	4.9	6.5966		R94	0.91822	5.00489	18.9793			R94	15	18.9793		R94	26.0598	18.9793		R94	-7.18	18.9793		R94	23.8197	37.6975	30.3996
TRT	4.43235	1.52313	3.44704			TRT	1.82737	2.07151	5.353			TRT	15	5.353		15P098	4	2.3186		15P098	7.81264	2.3186		TRT	-4.2	5.353		TRT	2.28335	3.24156	24.8011			TRT	15	24.8011		TRT	39.5581	24.8011		TRT	-11	24.8011		TRT	39.9689	36.4073	33.337
R60A	3.84027	2.76692	3.03887	2.03674		R60A	1.66356	0.847748	6.29744	3.57357		R60A	11	6.29744		17P047	6	3.46088		17P047	14.8985	3.46088		R60A	19	6.29744		R60A	0.209806	1.48523	11.1384	3.19935		R60A	11	11.1384		R60A	24.384	11.1384		R60A	-19.32	11.1384		R60A	31.5291	13.0194	23.3243
TML	1.60873	4.00164	5.62111	2.58951		TML	0.961275	1.69354	1.27536	4.09032		TML	3	1.27536		17P002	12	3.09186		17P002	15.0375	3.09186		TML	2.2	1.27536		TML	0.676133	0.292112	0.576379	1.11497		TML	3	0.576379		TML	26.9768	0.576379		TML	-0.8	0.576379		TML	14.7345	35.2371	19.8312
RA3	1.09844	0.845973	2.70982			RA3	2.02635	1.35228	4.8105			RA3	15	4.8105		17P028	12	6.95464		17P028	7.92415	6.95464		RA3	3.8	4.8105		RA3	1.21196	0.581558	15.8566			RA3	15	15.8566		RA3	33.0157	15.8566		RA3	-3	15.8566		RA3	15.6284	14.1531	19.4099
TZG	1.44244	1.09766	3.9345	2.73848		TZG	2.13445	1.22527	2.20097	3.57429		TZG	9	2.20097		17P010	6	2.22396		17P010	17.7201	2.22396		TZG	4.1	2.20097		TZG	0.013296	7.3964	14.2278	5.06956		TZG	9	14.2278		TZG	37.3839	14.2278		TZG	-8.1	14.2278		TZG	43.7225	37.1222	29.662
R75	0.430704	0.817797	3.37804	1.48502		R75	2.51234	8.03466	4.7493	7.97364		R75	2	4.7493		17P033	7	5.10288		17P033	9.18849	5.10288		R75	3.7	4.7493		R75	0.249835	4.31551	5.1173	1.42966		R75	2	5.1173		R75	20.5224	5.1173		R75	-6.9	5.1173		R75	18.3331	37.2071	31.5987
R91	0.385899	2.36991	1.0984	1.14467		R91	0.854568	2.41377	1.09063	6.08626		R91	2	1.09063		18C220	3	2.1189		18C220	4.1043	2.1189		R91	-11.6	1.09063		R91	0.749791	1.88988	2.38933	5.1499		R91	2	2.38933		R91	25.0394	2.38933		R91	0.6	2.38933		R91	30.4119	40.9376	17.8189
TKM	0.34432	1.83877	2.68843			TKM	4.0201	4.70829	1.37166			TKM	15	1.37166		18C266	12	9.57467		18C266	19.6747	9.57467		TKM	-26.3	1.37166		TKM	0.19668	2.17653	3.53418			TKM	15	3.53418		TKM	41.7026	3.53418		TKM	-0.54	3.53418		TKM	11.4425	26.2889	12.4202
TVM	1.51551	2.14915	1.97982	2.14348		TVM	1.92959	2.22981	1.67805	6.22084		TVM	2	1.67805		18C053	12	4.72033		18C053	16.2017	4.72033		TVM	-6.7	1.67805		TVM	0.531885	0.943273	0.693728	0.79182		TVM	2	0.693728		TVM	24.4305	0.693728		TVM	-6.1	0.693728		TVM	38.6287	33.8151	25.0609
TRV	1.24083	5.15903	5.41079			TRV	1.15514	2.09712	2.72699			TRV	15	2.72699		18C069	12	7.74491		18C069	15.2929	7.74491		TRV	-8.7	2.72699		TRV	1.26502	14.7602	6.53662			TRV	15	6.53662		TRV	32.4921	6.53662		TRV	1.2	6.53662		TRV	15.4567	40.6033	25.1594
TRW	0.586404	1.38467	4.32451	1.44414		TRW	1.5127	2.90667	5.73722	12.7055		TRW	6	5.73722		15P048	12	9.08769		15P048	19.9867	9.08769		TLA	-10.8	3.2228		TRW	1.65628	1.03518	0.860971	1.74487		TRW	6	0.860971		TRW	23.7853	0.860971		TLA	-6.5	30.1462		TRW	18.6825	25.5351	31.5743
TLA	0.838435	1.39553	2.94679			TLA	3.69887	3.97594	3.2228			TLA	15	3.2228		17P043	12	4.44133		17P043	17.2714	4.44133		TZZ	2.2	4.44409		TLA	1.86577	1.52552	30.1462			TLA	15	30.1462		TLA	40.2089	30.1462		TZZ	-6.8	1.56181		TLA	56.9883	42.4879	20.1458
TZZ	0.48576	1.47038	1.27264	0.752692		TZZ	1.44314	2.86306	4.44409	7.89662		TZZ	2	4.44409		15P062	12	5.62519		15P062	11.4504	5.62519		TRH	-0.5	2.56359		TZZ	2.01356	1.40214	1.56181	4.12472		TZZ	2	1.56181		TZZ	18.7387	1.56181		TRH	0.36	0.797944		TZZ	12.3955	35.5746	32.6707
TRH	2.55778	1.86851	1.8673	2.40729		TRH	4.19063	2.57954	2.56359	1.10465		TRH	2	2.56359		17P049	12	6.29305		17P049	33.9353	6.29305		TWZ	-0.2	7.2484		TRH	0.893971	1.25239	0.797944	9.77529		TRH	2	0.797944		TRH	25.4012	0.797944		TWZ	-0.26	12.1168		TRH	40.3388	20.7427	13.9182
TWZ	0.367458	1.55149	7.28761			TWZ	0.837128	3.23423	7.2484			TWZ	15	7.2484		17P004	12	6.41502		17P004	27.7314	6.41502		TRZ	-2.9	1.01667		TWZ	0.433329	4.56067	12.1168			TWZ	15	12.1168		TWZ	29.3172	12.1168		TRZ	1.79	1.8126		TWZ	10.484	30.6017	26.8225
TRZ	0.455996	1.96877	2.67607	1.91021		TRZ	0.647081	2.21443	1.01667	6.35635		TRZ	4	1.01667		17P031	12	6.69463		17P031	23.0454	6.69463						TRZ	2.23983	1.61915	1.8126	0.083567		TRZ	4	1.8126		TRZ	31.3113	1.8126						TRZ	13.9785	35.984	20.4698
																16P035	5	1.64394		16P035	6.61393	1.64394
																17P008	12	3.04358		17P008	17.8134	3.04358
																18C097	4	2.681		18C097	16.134	2.681
																18C201	12	4.99512		18C201	25.6152	4.99512
																18C068	12	9.11479		18C068	27.4294	9.11479
																18C260	12	6.48599		18C260	20.3619	6.48599
[truncated: 10 more columns]

## Sheet: Figure 4
Figure 4c				Figure 4d				Figure 4e				Figure 4f				Figure 4g				Figure 4h				Figure 4i				Figure 4j				Figure 4k				Figure 4l				Figure 4m				Figure 4n					Figure 4o
	Pre	Week 17			TOA	Memory NK			Mucosa Memory NK	Blood Memory NK			Blood Memory NK	NCI05 SPECIFIC ADCC			Pre	Week 17			Pre	Week 17			TOA	Memory NK GranB			1 wpi	Memory NK			1 wpi	NK			Pre	Week 17			TOA	ILC1			TOA	ILC2
TML	0.121486	0.41623		TML	3	0.41623		TML	2.60316	0.41623		TML	0.41623	26.9768		TML	0.850994	7.39716		TML	1.51974	2.72331		TML	3	7.39716		TML	183810	0.41623		TML	183810	3.2082		TML	0.129163	0.730984		TML	3	0.730984		TML	3	2.01033			TML
TZG	0.39574	0.806066		TZG	9	0.806066		TZG	1.16085	0.806066		TZG	0.806066	37.3839		TZG	1.12447	5.84899		TZG	2.47383	2.7261		TZG	9	5.84899		TZG	924	0.806066		TZG	924	6.48811		TZG	0.453955	0.636938		TZG	9	0.636938		TZG	9	1.60616			TZG
R60A	0.158398	0.774746		R60A	11	0.774746		R60A	1.94497	0.774746		R60A	0.774746	24.384		R60A	1.97982	10.8214		R60A	2.77789	9.7607		R60A	11	10.8214		R60A	131	0.774746		R60A	131	5.92063		R60A	0.16744	0.441601		R60A	11	0.441601		R60A	11	0.695603			R60A
R91	0.347858	0.352259		R91	2	0.352259		R91	0.625695	0.352259		R91	0.352259	25.0394		R91	1.94595	2.20032		R91	2.51604	2.66006		R91	2	2.20032		R91	782650	0.352259		R91	782650	2.38676		R91	0.44535	0.521436		R91	2	0.521436		R91	2	0.59199			R91
TRV	0.438923	0.92561		TRV	15	0.92561		TRV	3.47948	0.92561		TRV	0.92561	32.4921		TRV	0.879465	12.9336		TRV	1.40808	7.97984		TRV	15	12.9336		TVM	242330	0.389624		TVM	242330	2.87183		TRV	0.657231	0.943659		TRV	15	0.943659		TRV	15	2.73805			TVM
TKM	0.645996	0.812915		TKM	15	0.812915		TKM	2.17474	0.812915		TKM	0.812915	41.7026		TKM	2.14694	11.1882		TKM	0.540056	0.284267		TKM	15	11.1882		TZZ	826650	0.231605		TZZ	826650	0.781915		TKM	0.460575	1.11306		TKM	15	1.11306		TKM	15	2.43174			TZZ
TVM	0.282955	0.389624		TVM	2	0.389624		TVM	0.720969	0.389624		TVM	0.389624	24.4305		TVM	0.898632	6.80891		TVM	0.210626	0.637466		TVM	2	6.80891										TVM	0.10211	0.126178		TVM	2	0.126178		TVM	2	0.185221
TZZ	0.220504	0.231605		TZZ	2	0.231605		TZZ	0.560861	0.231605		TZZ	0.231605	18.7387		TZZ	0.467766	2.16423		TZZ	5.51479	6.05162		TZZ	2	2.16423										TZZ	0.352269	0.404484		TZZ	2	0.404484		TZZ	2	0.902007
TRZ	0.69193	0.787015		TRZ	4	0.787015		TRZ	1.79963	0.787015		TRZ	0.787015	31.3113		TRZ	1.313	6.14529		TRZ	0.889559	0.959085		TRZ	4	6.14529										TRZ	0.741777	0.86895		TRZ	4	0.86895		TRZ	4	1.61974
[truncated: 5 more columns]

## Sheet: Figure 5
Figure 4a
	CCL8	IL33	CXCL12	OLR1	CXCL9	TGFA	IL6	TNFSF12	CCL11	HGF	FLT3LG	IL17F	IL7	IL18	CCL13	TNFSF10	CXCL10	CCL19	TNF	IL15	CCL3	CXCL8	MMP12	CSF2	CSF3	VEGFA	IL17C	EGF	CCL2	IL17A	OSM	CSF1	CCL4	CXCL11	LTA	MMP1
TZJ	2.42759	0.0547	80.481	51.7841	6.92335	8.34095	276.604	185.164	104.27	155.795	96.857	1.0933	2.23981	67.4075	45.4513	42.646	494.68	64.5806	15.9722	60.6348	1.08985	217.779	69.3056	0.11682	40.4917	235.753	1.24239	7.53364	211.289	0.5946	4.11101	149.245	29.7803	42.6474	3.15551	805.387
R94	7.3756	0.29711	117.12	39.2801	26.3113	5.88179	73.9473	190.301	98.1038	333.156	169.607	0.81081	7.50903	105.346	131.383	64.922	936.073	90.9706	24.625	77.502	1.92994	304.482	78.8204	0.11904	61.4986	205.763	0.41773	40.9419	351.426	0.01509	2.56112	178.5	42.2118	198.578	7.65943	1047.31
TRT	2.83786	0.16435	65.8345	44.3214	2.73262	6.73432	638.661	166.631	73.3787	413.256	266.581	0.7552	15.5183	112.278	44.0469	29.4301	259.897	47.7481	19.7099	54.2268	0.97975	1364.78	64.6505	0.06522	11.4407	247.933	0.63477	104.117	372.897	0.02836	6.18707	154.876	24.1053	39.6542	2.40509	483.296
R60A	1.62026	0.15375	59.7112	40.3646	3.47147	11.805	140.204	224.859	71.8296	887.879	113.007	3.72966	10.3709	79.4139	72.3288	61.4627	115.773	38.4338	56.1468	42.9539	1.12986	1341.08	146.335	0.4702	25.29	261.864	5.41854	60.0146	220.18	1.37979	2.11394	169.15	28.0413	33.0271	3.12373	1365.45
TML	1.94594	0.15659	82.4654	53.6026	3.67098	6.58604	831.645	172.705	69.0034	392.561	60.0842	0.52292	5.17338	112.852	26.6397	22.0676	131.942	40.2556	13.0513	35.7813	0.9283	1108.79	103.54	0.21914	13.4972	229.836	3.13467	43.9723	175.96	0.02125	2.94591	150.72	26.445	17.7835	2.78915	801.978
RA3	5.39198	0.07534	93.2811	79.6135	11.586	6.97851	122.528	227.876	109.073	490.249	126.168	1.12102	3.16645	100.553	154.955	56.4128	476.574	64.0886	17.5039	45.5276	2.22118	262.193	123.942	0.26839	25.9248	169.32	0.28547	54.4076	271.303	0.02213	9.3305	130.555	44.5801	82.5443	3.14155	680.047
TZG	1.59044	0.14803	113.769	68.041	8.74828	6.86053	651.01	184.593	60.6704	811.604	105.998	1.62921	12.4039	102.896	35.4194	21.959	221.081	48.3277	18.2708	48.2191	1.86271	1739.19	101.148	0.01396	8.64644	285.197	1.84634	96.1535	233.646	0.09366	6.43075	152.095	27.5383	21.2071	2.45649	627.329
R75	3.37236	0.23945	75.4697	44.6706	17.0756	6.91018	317.171	158.634	121.831	202.483	144.961	0.35016	6.56783	127.18	62.8843	29.8474	503.966	83.4434	24.9696	44.8481	0.83288	1465.16	88.7129	0.12386	21.168	243.621	0.48228	26.8355	406.332	0.10706	3.30089	159.137	24.5123	106.06	3.76461	575.475
R91	4.59519	0.17654	87.4654	59.9137	11.5745	8.14512	45.4847	195.459	49.6138	508.213	151.834	5.10335	4.51353	121.243	195.059	56.6151	430.908	102.838	38.3873	60.9567	5.91926	88.2807	116.475	0.60651	24.6705	243.827	3.81348	36.2907	292.211	0.46689	4.28811	183.849	104.225	71.3762	5.02841	960.96
TKM	2.33949	0.16215	69.1101	40.1673	15.4783	5.05896	31.9345	178.45	63.4632	169.994	155.827	0.73686	4.80224	102.06	84.7522	56.4408	382.165	68.6371	16.0056	53.704	1.06777	171.169	110.132	0.24487	2.92037	201.497	0.27895	8.43389	201.943	0.04354	1.27564	152.154	29.0153	94.6906	3.88702	1557.5
TVM	1.75	0.06174	71.8531	34.7593	4.34655	4.62933	149.999	150.362	41.9833	128.888	121.691	1.94476	3.12808	100.083	24.5987	39.9825	193.306	45.656	20.5921	53.0067	1.51737	209.111	108.869	0.13785	7.1788	308.125	0.74736	7.7777	168.652	0.01038	1.42824	167.063	32.2797	18.2526	3.35044	850.158
TRV
TRW	3.53129	0.31744	54.3556	37.664	8.74506	5.7542	80.1208	175.769	81.5829	135.432	103.001	1.66072	1.91504	80.1358	28.1617	42.633	216.127	31.1297	17.287	54.0048	1.21515	192.002	85.8373	0.03551	28.8543	210.663	0.41105	9.82982	196.779	0.02305	1.47904	144.418	25.9349	28.5583	2.5108	689.988
TLA	0.75268	0.08449	39.9727	85.4893	3.09606	7.50245	51.8729	189.909	41.4135	168.239	119.038	0.64453	4.71105	68.8837	6.34673	33.5478	147.908	19.7541	11.8301	66.5715	0.77467	732.74	61.727	0.018	18.8511	163.798	1.94927	12.724	140	0.11439	3.96038	152.89	23.8514	12.7262	2.4765	644.817
TZZ	13.3853	0.04726	25.7083	71.6515	14.4201	3.53843	232.256	133.935	51.0563	356.11	135.139	0.5687	5.53272	71.9499	13.2973	25.9635	509.066	69.0313	11.0719	63.263	3.64609	1264.35	40.7349	0.23848	6.75474	211.337	0.11314	24.324	451.131	0.01923	3.14839	191.656	60.0387	54.5779	4.10231	386.263
TRH	2.56135	0.09295	55.7005	56.5693	4.63351	5.95205	57.6971	208.503	102.278	404.716	72.9297	0.64742	17.5174	95.1688	16.9896	35.4147	176.844	44.7565	13.0435	51.4352	1.39825	1435.68	84.3541	0.0639	57.0243	214.617	0.76707	157.417	231.196	0.05501	5.12881	180.752	30.1052	48.3801	3.1233	498.02
TWZ	5.11486	0.01929	49.4921	41.6909	6.52128	4.68796	86.5052	172.556	75.4156	269.541	96.2635	2.06086	8.46305	79.4383	30.485	40.8525	746.161	49.2918	17.0563	50.6596	1.20547	456.789	70.9834	0.04268	44.1561	211.112	1.84334	15.9727	252.972	0.65271	5.42304	185.876	25.127	45.0033	2.41014	335.372
TRZ	3.50398	0.03238	108.292	45.5746	6.50274	7.25427	955.414	142.435	103.512	319.031	87.5324	1.3643	17.1866	196.307	13.275	22.2389	334.17	77.0075	14.7877	49.7307	1.56504	919.249	70.4932	0.85761	75.3945	318.388	0.99388	58.2636	417.353	0.06189	2.94983	182.238	36.1351	28.4487	2.37267	891.789
	CCL8	IL33	CXCL12	OLR1	CXCL9	TGFA	IL6	TNFSF12	CCL11	HGF	FLT3LG	IL17F	IL7	IL18	CCL13	TNFSF10	CXCL10	CCL19	TNF	IL15	CCL3	CXCL8	MMP12	CSF2	CSF3	VEGFA	IL17C	EGF	CCL2	IL17A	OSM	CSF1	CCL4	CXCL11	LTA	MMP1
15P044	1.0056	0.19595	40.3635	26.8749	2.18076	6.41887	2.5441	266.076	43.0849	45.157	139.425	2.14411	1.36065	105.993	22.6448	95.7176	49.7446	34.246	12.8378	43.6183	1.40339	17.2769	77.0005	0.0843	1.52205	110.796	0.18004	0.91643	154.777		0.48264	87.2473	29.8541	6.99206	3.16189	1054.98
17P052	0.66058	0.17701	53.0506	23.0168	1.16928	7.22933	1.06395	185.705	28.2674	126.885	99.2493	1.33886	4.39373	95.2083	14.4629	46.9759	37.9244	21.3107	15.2951	43.8756	1.08449	427.957	55.9441	0.01326	1.10684	120.988	0.23293	0.94876	141.744	0.1912	0.37675	106.974	25.4897	6.24333	5.78787	1381.35
15P098	0.55774	0.49625	30.6744	21.4835	2.61658	8.78797	5.61203	269.557	40.1303	148.856	132.917	2.6081	2.57493	132.337	37.9286	54.9076	68.777	54.2161	17.4259	57.2756	9.43969	126.838	64.6252	0.1085	2.28679	102.498	6.45522	4.53566	180.045	0.64553	0.33571	82.159	142.794	10.6692	7.45009	1982.44
17P047	0.72963	0.23687	54.7322	18.9683	1.51258	9.61395	3.0255	268.125	53.7096	45.112	155.239	1.82635	0.85379	98.0425	25.2534	74.974	36.2951	26.5825	16.4088	58.3007	1.102	24.9236	59.0674	0.07122	7.8141	124.064	0.46568	1.67057	163.606	0.27402	5.85971	87.3669	20.6145	10.574	6.17866	1392.01
17P002	0.52256	0.01795	34.8616	10.7339	1.12133	5.13224	0.85025	191.016	14.5518	30.8563	79.0701	2.36007	0.60772	104.252	13.8894	50.8953	24.0581	21.0178	12.7806	41.0318	0.81095	16.5372	56.3608	0.01663	0.23485	90.8126	0.02819	0.1412	106.203	0.08419	0.13386	77.6254	18.2008	5.87652	3.36035	882.87
17P028	1.2914	0.46747	71.0654	21.265	1.97101	6.83024	2.52478	195.438	54.427	126.083	157.404	1.10405	2.43183	118.336	37.3787	45.076	45.1859	29.1665	13.5354	42.3715	1.51655	63.7344	76.7364	0.02291	3.80372	123.97	1.19878	5.34627	204.846	0.09368	0.42108	105.085	31.7398	38.1607	7.45401	1303.76
17P010	1.98819	0.33889	49.3227	18.4437	17.2634	6.57301	2.38559	232.506	29.491	44.7507	126.458	2.06286	1.54347	85.4644	24.4799	77.6621	309.85	35.4216	21.2089	51.8288	1.07064	75.833	46.0186	0.02376		118.289	1.27667	5.86008	199.747	1.89043	0.09438	105.49	23.0536	16.8199	5.59327	723.392
17P033	0.79123	0.43491	33.164	21.8643	0.80527	4.65925	1.42425	256.126	24.5189	64.4474	160.748	0.68689	1.31476	92.3305	23.4285	59.6791	29.391	17.6218	11.1374	52.7051	0.75077	116.019	58.9106	0.08556	4.93806	102.955	0.07589	1.7879	138.675	0.0472	0.14068	102.078	17.0787	10.7397	3.62137	932.613
18C220	0.79678	0.19942	61.4161	17.8379	1.44567	8.22032	3.06399	226.139	23.4133	55.9907	114.524	0.70749	0.73986	98.5891	23.8417	46.1485	26.8684	17.9038	14.826	54.0261	0.67191	33.358	53.4839	0.0975	4.88324	111.845	0.43378	1.22925	123.35	0.0684	0.21874	107.055	16.7316	7.24462	5.7948	1170.57
18C266	1.6227	0.61707	89.8646	58.2022	1.21848	11.5984	6.96095	258.09	73.896	265.427	160.793	3.16762	2.21663	102.668	33.5161	82.1136	33.1522	22.6157	16.913	52.0566	2.0415	289.519	83.3325	0.02592	7.49028	148.475	2.86144	2.5105	249.117	0.9908	0.61284	111.834	34.9424	11.9462	4.51598	1752.13
18C053	0.59612	0.24524	34.2713	13.2189	1.03523	4.84057	0.33904	183.387	22.9421	116.632	97.6638	0.9789	0.70084	56.2853	23.6562	46.7025	15.1472	17.8739	15.9462	26.7249	1.14906	82.1846	130.619	0.1127	2.30103	74.4159	0.04977	4.14325	131.155	0.0903	0.11736	84.6706	22.003	6.44406	6.2214	481.429
18C069	0.7377	0.25416	11.8671	28.1066	1.91954	7.30568	4.53745	241.189	75.6182	676.439	142.56	0.88418	0.71764	62.8872	44.6535	80.9367	27.6708	23.399	23.5907	37.379	1.35722	24.3869	142.064	0.01607	0.49482	119.363	2.12091	7.7886	359.715	0.08673	0.60536	96.2448	27.7315	14.6125	6.58393	1150.93
15P048	1.77036	0.34027	40.7657	45.0288	3.67902	6.90077	2.25777	238.678	119.019	328.685	102.947	3.41849	7.33873	70.9413	65.9821	55.544	58.5847	32.6794	9.44587	56.0746	2.21213	43.5839	52.5975	0.07841	4.93573	92.1984	0.04802	16.4505	237.572	0.06828	0.72076	73.3831	34.0697	40.9457	4.08135	764.139
17P043	1.21826	0.42621	17.4862	63.2641	1.41103	5.87957	2.41469	216.355	22.3408	41.5043	102.59	1.64158	0.56865	90.5129	33.7806	76.3366	37.466	18.3076	11.3838	40.8803	0.51009	36.0837	39.3492	0.05794	8.92189	129.412	0.14758	1.20853	123.097	0.06058	0.4909	94.1065	13.8517	3.8854	4.87773	1108.17
15P062	0.96064	0.16594	47.9206	14.8404	1.18109	5.46453	2.23388	172.596	19.5402	27.0607	73.3706	2.2273	0.40308	83.6965	15.82	40.6722	25.6175	27.2476	13.3314	43.9749	0.94167	8.24966	38.403	0.1524		84.9153	0.64465	0.42382	159.344	0.38477	0.12433	90.2493	20.8734	76.5939	4.5192	934.583
17P049	1.43553	0.31013	33.1226	18.3625	2.02899	5.41688	3.53095	302.807	38.3841	33.2236	159.627	3.64163	0.1602	103.342	18.8096	61.1458	29.2274	25.0423	22.357	51.8565	2.76686	16.2054	138.811	0.14159	0.90232	134.661	2.09187	0.56757	192.497	0.16552	0.06801	95.2826	43.6867	7.13224	7.15483	1631
17P004	0.66107	0.21353	38.4885	51.4337	1.64836	8.10634	1.78075	206.461	37.3644	75.6114	152.294	1.93288	0.67811	107.959	15.2044	66.0152	47.7208	19.9253	15.2398	29.5198	1.42123	92.135	73.8196	0.09954	5.81177	122.113	1.87772	1.91144	129.049	0.04616	0.11168	101.058	27.5822	7.42187	3.72406	1229.71
17P031	1.46891	0.44639	54.4263	18.2945	2.57273	9.0303	2.9169	229.42	31.1351	79.5591	107.664	1.06492	1.08058	102.869	33.6897	61.074	39.1832	30.289	12.9796	48.699	1.39575	188.662	51.4002	0.01323	2.9868	118.938	0.57727	3.46654	144.039	0.12538	0.46232	97.1379	21.8748	16.4375	3.72563	1289.69
16P035	2.27989	0.38596	45.0082	68.2577	3.86647	9.19284	9.86303	250.761	22.8428	167.568	111.675	1.34894	3.26186	119.474	35.2879	81.8564	50.9048	57.409	19.6947	53.0256	1.30719	87.4396	68.1955	0.05777		133.971	1.30452	2.71787	266.536	0.14363	1.10295	105.71	27.8884	17.687	4.31417	990.162
17P008	1.58894	0.49443	64.107	47.842	1.01952	3.83625	3.0539	184.722	35.7642	179.515	73.4514	1.67406	0.7107	93.5492	26.2809	50.0978	35.2462	22.7195	12.9811	33.5848	1.53223	62.5578	68.9173	0.01208	5.50466	110.303	3.47222	7.16915	191.238	0.26764	0.57634	84.0326	30.2342	13.0823	3.76005	1439
18C097	0.37712	0.38431	14.6039	16.1253	2.0622	10.1408	1.66867	283.25	16.1935	41.1531	129.043	0.77713	0.93773	109.489	20.1178	52.864	26.8564	20.1369	13.627	37.9967	0.90666	19.5155	66.4031	0.12455	1.38518	121.186	0.11007	0.81838	98.5105	0.07964	0.24944	100.074	19.4734	4.64885	5.66648	1242.44
18C201	1.35361	0.29557	36.0223	55.9924	1.39941	8.89407	7.71394	198.904	23.0713	50.4964	167.069	0.90707	0.75189	135.393	29.0033	87.3528	47.7548	31.7196	16.3033	44.5492	0.82235	27.7473	81.1153	0.06827	11.994	132.566		1.10905	151.264	0.03253	0.70646	90.2137	15.4246	13.3524	6.56034	1506.56
18C068	0.80608	0.28446	35.2234	36.6441	1.47152	4.58825	2.92765	215.836	20.5618	48.2236	128.533	1.76108	1.24231	76.3578	13.9994	48.4857	19.3118	16.7806	16.9721	36.4677	0.99656	36.411	82.8209	0.0214	11.3682	90.6161	0.20219	1.4665	144.915	0.33103	0.28547	84.5608	18.3358	3.58236	3.80829	1271.83
18C260	1.55432	0.21232	39.5088	55.1727	3.08252	9.49381	8.92515	231.305	25.5719	86.5137	98.4866	1.39301	1.10345	170.007	8.9027	56.111	45.3026	25.1398	17.6326	39.3523	1.44519	121.616	104.963	0.04962	2.58024	105.858	0.80835	2.58529	165.29	0.00985	0.61933	102.963	24.0999	18.7266	4.18679	1325.35
Figure 4b				Figure 4c				Figure 4d				Figure 4e				Figure 4f				Figure 4g				Figure 4h				Figure 4i				Figure 4j				Figure 4k				Figure 4l
	Memory	CCL19			Memory	LTA			Memory	TNFSF12			Memory	IL15			Memory NK GranB	OLR1			Memory NK GranB	CCL3			Memory NK GranB	OSM			ILC-3 IL17 Env	IL6			DN IFNg ENV	IL6			NKp44 IL17 Env	FLT3LG			ILC-3 IL17 Env	FLT3LG
TZJ	0.463242	64.5806		TZJ	0.463242	3.15551		15P044	1.71208	266.076		15P044	1.71208	43.6183		TML	7.39716	53.6026		TML	7.39716	0.9283		TML	7.39716	2.94591		TZJ	1.52807	276.604		TZJ	1.84237	276.604		TZJ	0.680947	96.857		TZJ	1.52807	96.857
R94	1.18163	90.9706		R94	1.18163	7.65943		17P052	3.9422	185.705		17P052	3.9422	43.8756		TZG	5.84899	68.041		TZG	5.84899	1.86271		TZG	5.84899	6.43075		R94	6.56911	73.9473		R94	0.065261	73.9473		R94	18.9793	169.607		R94	6.56911	169.607
TRT	1.38766	47.7481		TRT	1.38766	2.40509		15P098	1.20734	269.557		15P098	1.20734	57.2756		R60A	10.8214	40.3646		R60A	10.8214	1.12986		R60A	10.8214	2.11394		TRT	1.55317	638.661		TRT	0.393538	638.661		TRT	24.8011	266.581		TRT	1.55317	266.581
R60A	1.94497	38.4338		R60A	1.94497	3.12373		17P047	1.53788	268.125		17P047	1.53788	58.3007		R91	2.20032	59.9137		R91	2.20032	5.91926		R91	2.20032	4.28811		R60A	3.78583	140.204		R60A	0.207882	140.204		R60A	11.1384	113.007		R60A	3.78583	113.007
TML	2.60316	40.2556		TML	2.60316	2.78915		17P002	3.07176	191.016		17P002	3.07176	41.0318		TKM	11.1882	40.1673		TKM	11.1882	1.06777		TKM	11.1882	1.27564		TML	0.271601	831.645		TML	0.849967	831.645		TML	0.576379	60.0842		TML	0.271601	60.0842
RA3	1.48727	64.0886		RA3	1.48727	3.14155		17P028	4.02313	195.438		17P028	4.02313	42.3715		TVM	6.80891	34.7593		TVM	6.80891	1.51737		TVM	6.80891	1.42824		RA3	3.02246	122.528		RA3	0.239045	122.528		RA3	15.8566	126.168		RA3	3.02246	126.168
TZG	1.16085	48.3277		TZG	1.16085	2.45649		17P010	0.967702	232.506		17P010	0.967702	51.8288		TZZ	2.16423	71.6515		TZZ	2.16423	3.64609		TZZ	2.16423	3.14839		TZG	1.36377	651.01		TZG	0.379673	651.01		TZG	14.2278	105.998		TZG	1.36377	105.998
R75	0.409345	83.4434		R75	0.409345	3.76461		17P033	1.28552	256.126		17P033	1.28552	52.7051		TRZ	6.14529	45.5746		TRZ	6.14529	1.56504		TRZ	6.14529	2.94983		R75	2.00878	317.171		R75	0.800937	317.171		R75	5.1173	144.961		R75	2.00878	144.961
R91	0.625695	102.838		R91	0.625695	5.02841		18C220	2.72974	226.139		18C220	2.72974	54.0261														R91	2.42568	45.4847		R91	0.386657	45.4847		R91	2.38933	151.834		R91	2.42568	151.834
TKM	2.17474	68.6371		TKM	2.17474	3.88702		18C266	3.50601	258.09		18C266	3.50601	52.0566														TKM	7.03694	31.9345		TKM	0.720016	31.9345		TKM	3.53418	155.827		TKM	7.03694	155.827
TVM	0.720969	45.656		TVM	0.720969	3.35044		18C053	2.39944	183.387		18C053	2.39944	26.7249														TVM	3.90703	149.999		TVM	0.800106	149.999		TVM	0.693728	121.691		TVM	3.90703	121.691
TRW	2.80361	31.1297		TRW	2.80361	2.5108		18C069	6.84396	241.189		18C069	6.84396	37.379														TRW	0.315299	80.1208		TRW	0.350419	80.1208		TRW	0.860971	103.001		TRW	0.315299	103.001
TLA	2.17559	19.7541		TLA	2.17559	2.4765		15P048	2.39293	238.678		15P048	2.39293	56.0746														TLA	4.32781	51.8729		TLA	0.12468	51.8729		TLA	30.1462	119.038		TLA	4.32781	119.038
TZZ	0.560861	69.0313		TZZ	0.560861	4.10231		17P043	2.28598	216.355		17P043	2.28598	40.8803														TZZ	2.81268	232.256		TZZ	1.8231	232.256		TZZ	1.56181	135.139		TZZ	2.81268	135.139
TRH	1.14023	44.7565		TRH	1.14023	3.1233		15P062	6.07663	172.596		15P062	6.07663	43.9749														TRH	1.56303	57.6971		TRH	0.195799	57.6971		TRH	0.797944	72.9297		TRH	1.56303	72.9297
TWZ	4.92538	49.2918		TWZ	4.92538	2.41014		17P049	3.55077	302.807		17P049	3.55077	51.8565														TWZ	3.32242	86.5052		TWZ	0.579216	86.5052		TWZ	12.1168	96.2635		TWZ	3.32242	96.2635
TRZ	1.79963	77.0075		TRZ	1.79963	2.37267		17P004	4.64543	206.461		17P004	4.64543	29.5198														TRZ	1.46178	955.414		TRZ	0.613388	955.414		TRZ	1.8126	87.5324		TRZ	1.46178	87.5324
								17P031	5.68255	229.42		17P031	5.68255	48.699
								16P035	0.833404	250.761		16P035	0.833404	53.0256
								17P008	2.07182	184.722		17P008	2.07182	33.5848
								18C097	0.994228	283.25		18C097	0.994228	37.9967
								18C201	2.12997	198.904		18C201	2.12997	44.5492
								18C068	7.80959	215.836		18C068	7.80959	36.4677
								18C260	4.14388	231.305		18C260	4.14388	39.3523

## Sheet: S Figure 1
S Figure 1a						S Figure 1b						S Figure 1c						S Figure 1d						S Figure 1e				S Figure 1f
	Pre	Week 5	Week 13	12 wpi			Pre	Week 13	Pre	Week 13			Pre	Week 13	Pre	Week 13			Pre	Week 13	Pre	Week 13			Naive	Week 13			CH58 specific ADCC	Memory NK
TZJ	18.293	20.1873	39.0772	18.4079		15P044	3.85446	14.5588				15P044	12.4268	28.9706				15P044	0.614439	36.6667				TZJ		36.2176		15P044	21.415	1.71208
R94	0.30738	5.38934	29.5222			17P052	11.1443	14.0639				17P052	13.7406	29.2813				17P052	2.70021	27.2277				R94		62.3929		17P052	27.0216	3.9422
TRT	3.17025	4.78677	33.8925			15P098	5.9066	30.0576				15P098	9.38331	26.0241				15P098	3.24474	21.8935				TRT		56.323		15P098	7.81264	1.20734
R60A	18.6366	22.4444	56.1502	16.3358		17P047	6.32112	27.1374				17P047	5.53375	12.5714				17P047	0.982677	14.741				R60A		49.8665		17P047	14.8985	1.53788
TML	11.7089	12.6184	25.7037	17.2446		17P002	7.55081	34.2764				17P002	19.1456	22.6033				17P002	5.92177	31.899				TML		32.36		17P002	15.0375	3.07176
RA3	10.3007	12.5381	31.7381			17P028	6.86247	26.917				17P028	11.7922	14.9407				17P028	2.45879	12.7599				RA3		63.6319		17P028	7.92415	4.02313
TZG	16.6071	20.4847	33.1064	17.7273		17P010	5.33556	38.1714				17P010	11.609	22.6546				17P010	2.09263	22.3809				TZG		60.7961		17P010	17.7201	0.967702
R75	4.62963	7.67442	40.4407	6.15416		17P033	9.33189	11.3514				17P033	11.523	18.7838				17P033	5.04274	23.7323				R75		41.5395		17P033	9.18849	1.28552
R91	8.56435	10.1659	46.4109	11.9965		18C220	0.163913	45.4545				18C220	8.94215	15.8289				18C220	3.4124	16.473				R91		40.8088		18C220	4.1043	2.72974
TKM	27.7444	9.47772	28.0935			18C266	1.50152	28.3697				18C266	12.7919	19.1102				18C266	0.775359	24.9694				TKM		54.2227		18C266	19.6747	3.50601
TVM	18.1584	4.81372	28.1821	23.0745		18C053	2.79458	26.6752				18C053	7.90215	40.0128				18C053	2.59955	21.5744				TVM		49.7094		18C053	16.2017	2.39944
TRV	8.43808	8.88243	38.76			18C069	3.62038	40.5809				18C069	10.8362	18.5458				18C069	2.24054	14.3861				TRV		53.1626		18C069	15.2929	6.84396
TRW	7.40094	14.3429	38.3784	21.0526		15P048			5.96591	38.6039		15P048			8.23864	25.4363		15P048			3.3521	10.4167		TRW		54.9876		15P048	19.9867	2.39293
TLA	8.47826	9.91572	39.3131			17P043			5.91718	16.8774		17P043			10.6793	7.7201		17P043			3.14194	20.4301		TLA		52.6932		17P043	17.2714	2.28598
TZZ	9.89011	10.7562	33.5473	17.1371		15P062			12.1139	31.25		15P062			17.6695	18.75		15P062			7.37814	30.5556		TZZ		46.2374		15P062	11.4504	6.07663
TRH	13.8116	17.5413	29.3142	22.7188		17P049			2.69666	23.0345		17P049			16.3417	10.1275		17P049			3.77669	21.2121		TRH		43.1222		17P049	33.9353	3.55077
TWZ	3.8766	22.1531	61.6789			17P004			6.55527	24.8433		17P004			11.1481	10.6934		17P004			3.11815	15.1094		TWZ		51.3407		17P004	27.7314	4.64543
TRZ	21.332	30.9766	35.1551	25		17P031			4.47885	22.561		17P031			8.01817	24.9838		17P031			2.50108	28.9211		TRZ		65.6667		17P031	23.0454	5.68255
						16P035			2.34679	10.3707		16P035			13.9983	15.6496		16P035			5.21296	14.5429						16P035	6.61393	0.833404
						17P008			4.53595	31.6049		17P008			12.7436	24.1356		17P008			1.04674	23.9564		22 TMV	9.11781			17P008	17.8134	2.07182
						18C097			2.28444	21.0638		18C097			13.5739	28.2979		18C097			1.68684	27.8026		23 TiT	10.669			18C097	16.134	0.994228
						18C201			2.57038	21.6376		18C201			10.3265	23.9159		18C201			4.84809	17.8688		24 TNB	10.5136			18C201	25.6152	2.12997
						18C068			7.78996	8.97649		18C068			17.4375	26.0627		18C068			3.34846	19.1164		25 R45	8.70867			18C068	27.4294	7.80959
						18C260			2.64567	27.2609		18C260			15.8656	25.309		18C260			2.7144	35.1326		49 R29	10.6008			18C260	20.3619	4.14388
																								50 TVZ	14.1771
																								10 TRG	20.3691
																								11 RA5	11.3881
																								12 TMD	10.6087
																								36 RH5	10.073
																								37 RG3	9.83036
																								38 TMN	10.5614

## Sheet: S Figure 2
S Figure 2a						S Figure 2b						S Figure 2c						S Figure 2d						S Figure 2e						S Figure 2f						S Figure 2g						S Figure 2h						S Figure 2i
	Pre	Week 13	Pre	Week 13			Pre	Week 13	Pre	Week 13			Pre	Week 13	Pre	Week 13			Pre	Week 5	Week 13	12 wpi			Pre	Week 5	Week 13	12 wpi			Pre	Week 5	Week 13	12 wpi			Pre	Week 13	Pre	Week 13			Pre	Week 13	Pre	Week 13			12 wpi
15P044	2.2006	3.74553				15P044	14.3804	27.2729				15P044	10.8189	11.5865				TZJ	20.9222	9.85938	14.247	8.96461		TZJ	5.41543	8.71581	6.32327	24.1685		TZJ	7.48988	11.2863	7.73475	3.05205		15P044	11.0187	27.7875				15P044	11.7385	25.0708				TZJ	5830
17P052	2.43793	1.7668				17P052	13.5831	12.9448				17P052	11.4902	8.16886				R94	5.32683	3.43636	23.7322			R94	5.60606	5.22541	15.7746			R94	7.01842	9.13639	8.68891			17P052	7.33591	5.53695				17P052	11.5104	30.2004				R60A	21120
15P098	1.46123	1.86177				15P098	13.8768	7.8722				15P098	11.565	5.87446				TRT	10.6632	2.74434	23.6864			TRT	9.99096	10.7117	10.9109			TRT	4.16667	8.92655	7.53408			15P098	6.70359	14.5082				15P098	11.762	28.7423				TML	100980
17P047	1.61689	2.30383				17P047	14.0875	14.2372				17P047	10.1895	18.6936				R60A	16.3008	6.17111	39.0251	9.11259		R60A	6.49232	6.56232	12.1483	23.7179		R60A	6.5	5.92619	12.4929	2.37288		17P047	12.2228	22.1692				17P047	8.62849	14.7119				TZG	5170
17P002	1.40035	1.92608				17P002	11.0568	16.9065				17P002	6.20699	9.86546				TML	20.7749	7.912	13.3031	13.4232		TML	13.9456	24.6585	1.96356	2.4429		TML	14.9254	10.3709	7.19952	3.97661		17P002	8.2247	16.6303				17P002	6.75085	34.6753				R75	98010
17P028	1.33514	1.12858				17P028	10.7475	12.6345				17P028	7.14263	14.2477				RA3	11.7646	6.79214	12.4117			RA3	7.12203	4.35335	10.5473			RA3	7.5641	16.2406	19.1377			17P028	9.46098	32.4305				17P028	10.2301	30.526				R91	88495
17P010	0.72582	1.45906				17P010	5.87137	6.80607				17P010	2.61204	14.4529				TZG	22.9485	10.1957	43.5045	5.82399		TZG	3.76462	8.18118	10.9455	11.4827		TZG	10.5556	14.2794	13.5087	8.77872		17P010	8.90772	18.3314				17P010	13.4851	34.6298				TVM	57475
17P033	1.34245	2.29286				17P033	2.13969	18.213				17P033	1.65171	23.4617				R75	17.9084	25.1124	28.1671	1.10925		R75	0.802723	2.30653	2.65869	10.4176		R75	14.5318	7.62175	11.4335	4.89091		17P033	9.15948	19.7499				17P033	11.9338	17.0873				TRW	25685
18C220	0.57043	0.84229				18C220	5.13601	5.13502				18C220	1.11918	13.9475				R91	13.568	24.4952	4.94798	0.609597		R91	2.87135	4.58708	6.62606	1.98457		R91	11.4673	7.45723	15.3384	2.45375		18C220	10.9081	25.1802				18C220	11.9032	29.6042				TZZ	3470.5
18C266	1.07837	4.71575				18C266	2.83242	11.0074				18C266	1.0987	17.2661				TKM	14.102	3.7512	7.28471			TKM	1.98501	1.40073	2.20178			TKM	12.3162	15.6843	22.1012			18C266	12.1393	17.0981				18C266	16.811	9.08763				TRH	140965
18C053	0.90663	0.96887				18C053	2.94818	9.57296				18C053	1.43496	10.1408				TVM	11.3041	10.1102	31.2963	2.46687		TVM	2.99847	3.82332	6.57211	3.68664		TVM	2.80396	11.9462	12.5338	6.48795		18C053	8.96974	8.64812				18C053	13.8732	23.814
18C069	0.83141	1.88876				18C069	4.99158	21.5217				18C069	1.70483	11.3103				TRV	18.8893	28.0453	38.6466			TRV	2.78118	3.59361	4.05273			TRV	7.89213	19.8455	13.9648			18C069	12.5116	12.6245				18C069	8.39197	16.0277
15P048			1.57313	1.58649		15P048			13.4816	25.2041		15P048			9.82443	9.24353		TRW	14.605	16.5302	27.9012	1.00409		TRW	2.68327	5.70251	7.47349	3.80019		TRW	8.08485	9.79392	13.4163	6.67616		15P048			7.40666	19.0888		15P048			12.0971	15.8248
17P043			1.42258	1.50483		17P043			11.5419	8.2081		17P043			7.57504	15.2761		TLA	3.18085	15.0897	11.0104			TLA	9.60444	12.0452	17.4314			TLA	4.80921	12.1759	14.8368			17P043			13.5353	13.3815		17P043			11.9545	17.4211
15P062			2.85071	3.71993		15P062			11.2275	13.9397		15P062			7.07364	20.8049		TZZ	2.63199	8.55161	30.4296	1.8188		TZZ	5.32117	7.11991	4.56527	4.50828		TZZ	7.30536	8.71443	4.47363	4.48709		15P062			7.44425	27.8395		15P062			9.2066	23.9474
17P049			2.83563	1.9545		17P049			13.9489	22.3391		17P049			8.1951	10.7708		TRH	15.6911	2.59707	23.7089	0.55061		TRH	2.96563	1.78413	2.69552	1.99637		TRH	14.217	7.67571	3.7037	10.1933		17P049			4.92145	26.2158		17P049			11.6562	19.6835
17P004			0.72821	0.96141		17P004			11.5295	11.5183		17P004			1.93897	13.2411		TWZ	15.9467	2.71484	15.7328			TWZ	2.67067	6.61418	10.0884			TWZ	6.01141	17.3671	20.1963			17P004			11.402	12.9888		17P004			15.0461	27.7692
17P031			1.66726	2.19448		17P031			18.455	14.5407		17P031			6.48187	25.0162		TRZ	19.1096	10.7321	31.2468	0.57582		TRZ	2.23579	1.77106	2.83122	4.48662		TRZ	5.03979	6.18879	7.58778	6.83837		17P031			4.67158	26.7283		17P031			9.2872	29.8444
16P035			0.69742	0.7294		16P035			4.75493	25.1738		16P035			3.5454	3.47629																				16P035			6.22098	33.7984		16P035			6.39746	24.0503
17P008			1.48785	3.10837		17P008			6.46654	8.61692		17P008			1.5904	10.1203																				17P008			7.71488	20.0457		17P008			10.4294	25.0137
18C097			1.07236	2.73731		18C097			2.01567	12.1828		18C097			1.72331	19.2403																				18C097			5.55922	7.90602		18C097			5.66401	13.6459
18C201			0.77506	1.7553		18C201			1.93322	12.1281		18C201			1.8353	4.86446																				18C201			11.4133	27.5413		18C201			5.70651	25.0745
18C068			0.95343	1.78965		18C068			3.41302	18.1239		18C068			3.56861	12.9727																				18C068			7.99849	11.1629		18C068			18.0547	32.5768
18C260			2.11316	2.0852		18C260			3.50255	14.4389		18C260			4.23734	10.0597																				18C260			7.80469	16.2175		18C260			11.8508	30.3502
[truncated: 16 more columns]

## Sheet: S Figure 3
S Figure 3a				S Figure 3b				S Figure 3c				S Figure 3d				S Figure 3e				S Figure 3f				S Figure 3g
	Pre	Week 13			Pre	Week 13			vaccine induced CCR5-a4B7+ Th1	ILC2 env IL13 wk 13			vaccine induced CCR5-a4B7+ Th2	ILC3 PMA IL17 wk 13			CCR5-a4B7+ Th2	ILC3 env IL17 wk 13			Pre	Week 13			CCR5+a4B7+ Th1	ILC3 env IL17 wk 13
TZJ	16.4	5.71		TZJ	24.3	20.1		TZJ	-10.69	0.942765		TZJ	-4.2	7.73475		TZJ	20.1	1.52807		TZJ	2.03	1.14		TZJ	1.14	1.52807
R94	13.5	10.2		R94	42.8	39.6		R94	-3.3	2.97877		R94	-3.2	8.68891		R94	39.6	6.56911		R94	1.38	0.83		R94	0.83	6.56911
TRT	11.6	6.02		TRT	36.2	23.8		TRT	-5.58	1.30112		TRT	-12.4	7.53408		TRT	23.8	1.55317		TRT	1.27	0.97		TRT	0.97	1.55317
R60A	14.8	10.3		R60A	30.7	32.9		R60A	-4.5	1.34838		R60A	2.2	12.4929		R60A	32.9	3.78583		R60A	2.6	1.46		R60A	1.46	3.78583
TML	11	9.31		TML	31.6	21.5		TML	-1.69	0.737148		TML	-10.1	7.19952		TML	21.5	0.271601		TML	1.92	1.47		TML	1.47	0.271601
RA3	13.1	6.17		RA3	31.7	23.1		RA3	-6.93	1.47839		RA3	-8.6	19.1377		RA3	23.1	3.02246		RA3	1.52	1.56		RA3	1.56	3.02246
TZG	8.3	4.25		TZG	24.9	14.8		TZG	-4.05	3.75034		TZG	-10.1	13.5087		TZG	14.8	1.36377		TZG	1.88	1.21		TZG	1.21	1.36377
R75	19.6	7.89		R75	21.6	21.9		R75	-11.71	0.83357		R75	0.3	11.4335		R75	21.9	2.00878		R75	3.09	0.77		R75	0.77	2.00878
R91	18.8	8.23		R91	36.6	29.9		R91	-10.57	0.692437		R91	-6.7	15.3384		R91	29.9	2.42568		R91	2.3	0.88		R91	0.88	2.42568
TKM	13.6	4.26		TKM	22.6	22.5		TKM	-9.34	1.36426		TKM	-0.1	22.1012		TKM	22.5	7.03694		TKM	1.26	0.3		TKM	0.3	7.03694
TVM	13.1	9.22		TVM	32	29.7		TVM	-3.88	1.33088		TVM	-2.3	12.5338		TVM	29.7	3.90703		TVM	1.19	0.33		TVM	0.33	3.90703
TRV	8.67	6.63		TRV	27.2	30.8		TRV	-2.04	2.65175		TRV	3.6	13.9648		TRV	30.8	6.52052		TRV	1.58	0.96		TRV	0.96	6.52052
TLA	12.4	6.48		TLA	30.9	27.7		TLA	-5.92	0.506752		TLA	-3.2	14.8368		TLA	27.7	4.32781		TLA	1.01	0.45		TLA	0.45	4.32781
TZZ	13.9	5.33		TZZ	32	17.2		TZZ	-8.57	1.14229		TZZ	-14.8	4.47363		TZZ	17.2	2.81268		TZZ	1.21	0.48		TZZ	0.48	2.81268
TRH	9.13	5.6		TRH	33.4	22.3		TRH	-3.53	1.65289		TRH	-11.1	3.7037		TRH	22.3	1.56303		TRH	1.62	0.79		TRH	0.79	1.56303
TWZ	13.9	9.37		TWZ	23.1	20		TWZ	-4.53	4.14644		TWZ	-3.1	20.1963		TWZ	20	3.32242		TWZ	1.23	0.95		TWZ	0.95	3.32242
TRZ	15.3	5.7		TRZ	23.3	18.3		TRZ	-9.6	0.472041		TRZ	-5	7.58778		TRZ	18.3	1.46178		TRZ	2.03	1.43		TRZ	1.43	1.46178

## Sheet: S Figure 4
S Figure 4a						S Figure 4b						S Figure 4c						S Figure 4d						S Figure 4e						S Figure 4f				S Figure 4g						S Figure 4h						S Figure 4i
	Pre	Week 13	Pre	Week 13			Pre	Week 5	Week 13	12 wpi			Pre	Week 5	Week 13	12 wpi			Pre	Week 13	Pre	Week 13			Pre	Week 13	Pre	Week 13			Pre	NKp44			Pre	Week 5	Week 13	12 wpi			Pre	Week 13	Pre	Week 13			No of challenge	NKp44 IL17 PMA
15P044	0.424878	0.762542				TZJ	1.37961	0.759301	2.603	0.199842		TZJ	27.5082	23.8855	44.5211	3.24266		15P044	11.6559	48.9706				15P044	3.52716	3.42752				TZJ	1.64	0.835195		TZJ	0.517176	23.8987	20.282	18.2943		15P044	8.81486	12.163				TZJ	2	20.282
17P052	3.86509	3.99702				R94	2.22222	0.285986	0.054283			R94	7.44559	9.64312	31.9448			17P052	10.6879	23.2032				17P052	2.93352	3.13327				R94	-7.18	6.5966		R94	3.24728	15.6914	40.4848			17P052	6.21723	9.66184				R94	15	40.4848
15P098	1.52516	1.66145				TRT	0.114035	0.558608	1.62108			TRT	11.3075	5.63279	31.2053			15P098	18.047	34.4306				15P098	2.17041	2.3186				TRT	-11	5.353		TRT	5.56145	6.97739	51.4171			15P098	4.19693	4.4741				TRT	15	51.4171
17P047	2.30244	2.32437				R60A	0.431443	1.11766	1.09541	2.77602		R60A	25.4416	3.43219	62.5379	36.6043		17P047	16.9493	27.9002				17P047	1.15857	3.46088				R60A	-19.32	6.29744		R60A	5.36772	16.8334	14.7488	4.80182		17P047	0.576015	7.02247				R60A	11	14.7488
17P002	1.88343	1.542				TML	0.333466	0.533998	0.399322	0.168433		TML	15.88	9.02299	30.8911	4.67772		17P002	20.985	31.0112				17P002	1.10327	3.09186				TML	-0.8	1.27536		TML	3.44894	5.46147	10.7741	7.4175		17P002	2.77615	12.4914				TML	3	10.7741
17P028	0.831669	2.42143				RA3	0.170565	0.371081	0.071708			RA3	18.0141	18.1518	39.9638			17P028	11.405	12.253				17P028	3.40438	6.95464				RA3	-3	4.8105		RA3	4.36733	7.46939	47.0549			17P028	0.973319	9.73809				RA3	15	47.0549
17P010	1.84884	1.14949				TZG	0.572929	0.731419	0.371337	1.25801		TZG	17.7713	12.3956	43.5799	34.3925		17P010	11.636	52.0411				17P010	3.30263	2.22396				TZG	-8.1	2.20097		TZG	0.537902	13.6345	39.9804	26.331		17P010	1.96492	6.19435				TZG	9	39.9804
17P033	1.14665	1.40072				R75	0.06836	0.753968	1.45524	1.03046		R75	17.9827	17.7802	67.8267	10.5942		17P033	12.4652	42.973				17P033	1.56234	5.10288				R75	-6.9	4.7493		R75	0.521269	9.88966	7.00114	17.2701		17P033	7.69703	5.70184				R75	2	7.00114
18C220	0.842634	3.40064				R91	0.078174	0.025266	0.425271	0.575558		R91	10.6012	20.4425	60.4972	15.9815		18C220	14.9358	25.1337				18C220	2.81466	2.1189				R91	0.6	1.09063		R91	4.14979	3.581	24.5314	7.69626		18C220	7.06494	3.65542				R91	2	24.5314
18C266	0.450128	1.34593				TKM	0.219849	0.205442	0.536175			TKM	10.6365	11.2496	44.9491			18C266	5.77538	44.9048				18C266	3.6078	9.57467				TKM	-0.54	1.37166		TKM	11.6873	23.8942	17.382			18C266	3.11029	6.04564				TKM	15	17.382
18C053	2.40497	2.95348				TVM	0.766488	0.484354	0.528925	0.689166		TVM	18.0497	15.8758	37.1223	3.76573		18C053	7.72117	19.1315				18C053	1.83849	4.72033				TVM	-6.1	1.67805		TVM	7.47845	4.5107	22.1946	5.66828		18C053	5.94672	10.1318				TVM	2	22.1946
18C069	0.78429	4.86026				TRV	0.715395	0.540378	0.242341			TRV	11.3009	21.1344	48.0593			18C069	7.32999	9.11658				18C069	2.2978	7.74491				TRV	1.2	2.72699		TRV	3.72924	21.6273	18.136			18C069	1.96657	7.45792				TRV	15	18.136
15P048			2.58727	1.94188		TRW	0.436047	0.913037	0.977055	2.22318		TRW	13.0014	31.9974	45.8152	14.9922		15P048			13.2457	44.4209		15P048			5.33948	9.08769		TLA	-6.5	3.2228		TRW	4.01664	12.214	26.6894	3.40181		15P048			1.65769	4.786		TRW	6	26.6894
17P043			1.63555	2.30897		TLA	2.10526	1.46259	0.541382			TLA	8.77193	29.6193	45.3745			17P043			16.3541	28.9091		17P043			3.06192	4.44133		TZZ	-6.8	4.44409		TLA	7.61583	11.5387	40.5722			17P043			8.40541	5.0933		TLA	15	40.5722
15P062			1.72699	2.24235		TZZ	0.953079	1.64071	2.48673	1.04273		TZZ	19.6785	30.5341	52.5604	7.56863		15P062			11.154	40.3409		15P062			2.06798	5.62519		TRH	0.36	2.56359		TZZ	7.97136	3.54054	8.95928	8.77685		15P062			1.0346	16.9455		TZZ	2	8.95928
17P049			1.49813	0.991915		TRH	1.00794	1.22854	0.048996	0.519373		TRH	20.522	14.5641	50.1255	2.65708		17P049			17.8227	30.463		17P049			1.80434	6.29305		TWZ	-0.26	7.2484		TRH	12.9514	8.1164	26.0933	19.3693		17P049			1.31846	8.05148		TRH	2	26.0933
17P004			0.964759	1.70139		TWZ	0.135659	2.14586	0.041965			TWZ	23.4758	29.5155	70.6073			17P004			12.951	21.7404		17P004			1.9204	6.41502		TRZ	1.79	1.01667		TWZ	2.67605	13.4819	24.7312			17P004			7.10686	8.73893		TWZ	15	24.7312
17P031			4.79913	4.14121		TRZ	0.60208	0.497717	0.530318	1.61234		TRZ	21.3018	22.7839	41.785	17.0667		17P031			9.27882	37.1085		17P031			2.39086	6.69463						TRZ	8.70465	3.82462	25.8372	0.327761		17P031			5.57872	8.75332		TRZ	4	25.8372
16P035			0.428918	0.68019														16P035			10.1169	38.9634		16P035			0.823425	1.64394												16P035			6.42548	4.07397
17P008			0.539806	1.7371														17P008			10.9586	24.8673		17P008			2.22356	3.04358												17P008			6.07742	14.5553
18C097			0.686355	2.27338														18C097			16.468	39.7163		18C097			1.9894	2.681												18C097			7.03335	3.83673
18C201			0.356463	1.39637														18C201			19.0949	42.8723		18C201			3.40485	4.99512												18C201			2.96745	8.8062
18C068			0.8291	3.43516														18C068			9.83273	24.9042		18C068			1.67596	9.11479												18C068			4.93717	7.22893
18C260			1.33325	1.72717														18C260			15.0125	27.6187		18C260			3.36722	6.48599												18C260			2.97201	6.8323

## Sheet: S Figure 5
S Figure 5a						S Figure 5b						S Figure 5c						S Figure 5d						S Figure 5e						S Figure 5f				S Figure 5g					S Figure 5h			S Figure 5i				S Figure 5j
	Pre	Week 13	Pre	Week 13			Pre	Week 5	Week 13	12 wpi			Pre	Week 5	Week 13	12 wpi			Pre	Week 13	Pre	Week 13			Pre	Week 13	Pre	Week 13			No of challenge	DN IFNg PMA			No of challenge	DN IFN-g			No of challenge	DN CD107			CCR5-a4B7+ Th2	DN wk 13 env IFNg			CCR5-a4B7- Th2	DN wk 13 env IFNg
15P044	50.3905	61.2727				TZJ	1.49816	1.77571	1.84237	0.149385		TZJ	6.69391	24.0746	15.0578	5.82623		15P044	17.6275	20.1819				15P044	18.2626	17.4583				TZJ	2	15.0578		15P044	12	20.1819		15P044	12	17.4583		TZJ	20.1	1.84237		TZJ	77.7	1.84237
17P052	49.4605	43.8576				R94	1.22843	0.616534	0.065261			R94	9.0616	14.5287	16.1102			17P052	11.86	13.2011				17P052	16.88	25.1983				R94	15	16.1102		17P052	12	13.2011		17P052	12	25.1983		R94	39.6	0.065261		R94	59.7	0.065261
15P098	54.0144	28.1695				TRT	0.083566	0.263216	0.393538			TRT	11.3756	12.1971	4.73283			15P098	10.8825	26.2273				15P098	11.2999	29.3931				TRT	15	4.73283		15P098	4	26.2273		15P098	4	29.3931		TRT	23.8	0.393538		TRT	75.3	0.393538
17P047	57.9786	45.5126				R60A	0.771199	1.56977	0.207882	1.51794		R60A	12.7713	5.40995	23.9496	11.4198		17P047	9.32397	28.3116				17P047	18.5616	18.5565				R60A	11	23.9496		17P047	6	28.3116		17P047	6	18.5565		R60A	32.9	0.207882		R60A	66.4	0.207882
17P002	41.165	39.0468				TML	0.410448	0.582296	0.849967	0.153235		TML	7.95956	14.058	9.86828	16.6542		17P002	17.8621	17.2288				17P002	27.0844	13.1962				TML	3	9.86828		17P002	12	17.2288		17P002	12	13.1962		TML	21.5	0.849967		TML	77.4	0.849967
17P028	31.5413	40.7923				RA3	0.941616	1.4301	0.239045			RA3	5.82515	5.42196	11.4251			17P028	10.151	27.7063				17P028	18.6696	16.2391				RA3	15	11.4251		17P028	12	27.7063		17P028	12	16.2391		RA3	23.1	0.239045		RA3	75.2	0.239045
17P010	53.8672	30.4803				TZG	1.39864	1.31177	0.379673	0.83529		TZG	12.4261	14.1264	27.5707	18.5988		17P010	10.3464	47.6396				17P010	7.83902	44.354				TZG	9	27.5707		17P010	6	47.6396		17P010	6	44.354		TZG	14.8	0.379673		TZG	82.7	0.379673
17P033	44.2497	60.025				R75	1.0174	0.689323	0.800937	0.26392		R75	8.12159	8.20272	24.8094	0.503281		17P033	16.559	24.0908				17P033	8.14055	14.8682				R75	2	24.8094		17P033	7	24.0908		17P033	7	14.8682		R75	21.9	0.800937		R75	77.7	0.800937
18C220	40.7505	31.6195				R91	0.968291	1.33019	0.386657	0.077031		R91	10.7947	28.1353	7.79683	2.44308		18C220	15.4313	21.9432				18C220	11.6737	39.1438				R91	2	7.79683		18C220	3	21.9432		18C220	3	39.1438		R91	29.9	0.386657		R91	69.4	0.386657
18C266	41.2607	51.6133				TKM	1.00558	1.55914	0.720016			TKM	3.48944	7.60004	3.32824			18C266	12.0286	14.8594				18C266	10.2988	24.9934				TKM	15	3.32824		18C266	12	14.8594		18C266	12	24.9934		TKM	22.5	0.720016		TKM	76.7	0.720016
18C053	50.3304	29.8201				TVM	0.136925	0.374728	0.800106	0.477754		TVM	8.94491	12.0636	26.6092	3.44868		18C053	15.9205	13.3419				18C053	9.4513	27.8829				TVM	2	26.6092		18C053	12	13.3419		18C053	12	27.8829		TVM	29.7	0.800106		TVM	70.1	0.800106
18C069	37.894	36.8085				TRV	0.616603	2.30541	0.243475			TRV	17.35	13.7028	15.3791			18C069	12.2502	20.9226				18C069	8.55375	30.1399				TRV	15	15.3791		18C069	12	20.9226		18C069	12	30.1399		TRV	30.8	0.243475		TRV	68.1	0.243475
15P048			35.9369	41.9546		TRW	1.05683	0.377468	0.350419	0.090974		TRW	5.25872	18.9719	24.3922	1.28965		15P048			16.8409	12.5155		15P048			16.1115	4.56124		TRW	6	24.3922		15P048	12	12.5155		15P048	12	4.56124		TLA	27.7	0.12468		TLA	72	0.12468
17P043			32.3802	38.0669		TLA	0.448125	0.350138	0.12468			TLA	5.58392	38.0613	2.76901			17P043			8.1508	13.1519		17P043			13.824	24.6334		TLA	15	2.76901		17P043	12	13.1519		17P043	12	24.6334		TZZ	17.2	1.8231		TZZ	82.7	1.8231
15P062			47.1521	44.0912		TZZ	1.19141	0.30378	1.8231	0.430524		TZZ	3.12483	9.46997	29.0118	2.57359		15P062			8.41026	13.1877		15P062			10.6913	17.9911		TZZ	2	29.0118		15P062	12	13.1877		15P062	12	17.9911		TRH	22.3	0.195799		TRH	77	0.195799
17P049			46.0935	48.7315		TRH	0.49281	0.47862	0.195799	0.597103		TRH	7.52302	1.93091	30.2893	3.0643		17P049			14.8141	20.6238		17P049			11.8786	30.2318		TRH	2	30.2893		17P049	12	20.6238		17P049	12	30.2318		TWZ	20	0.579216		TWZ	79.6	0.579216
17P004			22.2931	39.8374		TWZ	0.588973	0.277349	0.579216			TWZ	2.52936	10.4865	9.88266			17P004			10.2983	20.5408		17P004			18.5112	37.9306		TWZ	15	9.88266		17P004	12	20.5408		17P004	12	37.9306		TRZ	18.3	0.613388		TRZ	81.1	0.613388
17P031			47.2072	54.6128		TRZ	0.150158	0.32778	0.613388	0.592186		TRZ	8.58822	16.7068	21.6236	2.40357		17P031			6.8323	21.7168		17P031			11.8525	19.9189		TRZ	4	21.6236		17P031	12	21.7168		17P031	12	19.9189
16P035			50.1026	43.098														16P035			11.5909	35.5196		16P035			9.40544	35.1567						16P035	5	35.5196		16P035	5	35.1567
17P008			46.9636	46.4693														17P008			15.5312	26.8238		17P008			9.13901	32.5381						17P008	12	26.8238		17P008	12	32.5381
18C097			47.7776	49.0088														18C097			14.3331	40.5373		18C097			9.00766	45.5029						18C097	4	40.5373		18C097	4	45.5029
18C201			42.4075	24.305														18C201			15.3024	22.8746		18C201			7.84089	15.0282						18C201	12	22.8746		18C201	12	15.0282
18C068			46.1781	39.1112														18C068			10.2083	25.7786		18C068			11.8197	29.6492						18C068	12	25.7786		18C068	12	29.6492
18C260			44.675	28.3723														18C260			12.1469	23.1839		18C260			12.707	27.3325						18C260	12	23.1839		18C260	12	27.3325
[truncated: 3 more columns]

[truncated: 2 more sheets: S Figure 6, S Figure 7]
